# Supplementary material for: Digital PCR-based genetic profiling from vitreous fluid as liquid biopsy for primary uveal melanoma: a proof-of-concept study
Source: J Exp Clin Cancer Res. 2025 Apr 17;44:124. doi: 10.1186/s13046-025-03374-y (PMC12004579; doi:10.1186/s13046-025-03374-y)
Supplement: Supplementary file 2 — Supplementary Material 2 [file 13046_2025_3374_MOESM2_ESM.xlsx]

## Sheet: Supplementary Table 1
vfDNA_ID	LUMC_ID	Order	Gaq_mutation_tDNA	Gaq_mutation_vfDNA	Gaq_melanoma_cell_derived_fraction_vfDNA	total_copies_per_uL_vf	mutant_copies_per_ul_vf	vfDNA_classification	EIF1AX_mutation_tDNA	EIF1AX_mutation_vfDNA	SF3B1_mutation_tDNA	SF3B1_mutation_vfDNA	BAP1_mutation_tDNA	BAP1_mutation_vfDNA	chr3p_tDNA	loss_approach	loss_power_15000_droplets	loss_power_30000_droplets	loss_power_45000_droplets	chr3p_vfDNA	chr3p_match	chr8q_tDNA	gain_approach	gain_power_15000_droplets	gain_power_30000_droplets	gain_power_45000_droplets	chr8q_vfDNA	chr8q_match	vfDNA_conclusions	vfDNA_survival_group	GEP_class_tumour	evolutionary_path_tumour	gender	eye	age_at_enucleation	follow_up_days	melanoma_death	diameter	prominence	broken_through_bruch
vfDNA-01	LUMC-02	58	GNA11 p.Q209L (c.A626T)	detected (1x)	0.378764	158.73	60.1212	vfDNA+/UM+					BAP1 p.W196X (c.G587A)	not measured	loss	SNP-CNV	100	100	100	loss detected	match	amplification	SNP-CNV	100	100	100	gain/amp detected	match	3p loss	2	Class II	monosomy 3p	M	S	55.1	1798	yes	9	9	1
vfDNA-02	LUMC-05	29	GNA11 p.Q209L (c.A626T)	detected (1x)	0.155271	38.72	6.01208	vfDNA+/UM+					BAP1 p.P88Tfs*37 (c.261dupA)	detected (1x)	loss	Classic CNV	7.6	18.4	28.4	underpowered	underpowered	gain	SNP-CNV	14	36.8	51.2	underpowered	underpowered	BAP1	2	Class II	monosomy 3p	F	D	51.5	1158	yes	13	7	1
vfDNA-03	LUMC-07	9	GNAQ p.Q209P (c.A626C)	not detected (3x)	0	31.68	0	vfDNA+/UM-					BAP1 c.67+1G>T: exon 2 splicing		loss							amplification									Class II	monosomy 3p	M	S	73.3	415	yes	17	4	?
vfDNA-04	LUMC-08	12	GNA11 p.Q209L (c.A626T)	not detected (3x)	0	9.57	0	vfDNA+/UM-							normal							gain									Class I	other	M	S	67.3	4721	no	12	1	0
vfDNA-05	LUMC-09	61	GNAQ p.Q209P (c.A626C)	detected (1x)	0.319627	55.77	17.8256	vfDNA+/UM+			p.E622D (c.G1866C)	not measured			normal	SNP-CNV	97.2	100	100	no CNA detected	match	gain	SNP-CNV	86.8	99.2	100	gain/amp detected	match	3p normal	1	Class I	SF3B1	F	D	50.9	4278	yes	11	7	0
vfDNA-06	LUMC-10	59	GNAQ p.Q209L (c.A626T)	detected (1x)	0.0601767	2031.04	122.221	vfDNA+/UM+							loss	SNP-CNV	90.4	100	100	loss detected	match	gain	SNP-CNV	86	99.6	100	gain/amp detected	match	3p loss	2	Class II	monosomy 3p	F	S	65	5090	yes	9.5	8	?
vfDNA-07	LUMC-12	63	GNAQ p.Q209P (c.A626C)	detected (1x)	0.592336	852.06	504.706	vfDNA+/UM+	p.G8R (c.G22A)	detected (1x)	p.R625C (c.C1873T)	detected (1x)			normal	SNP-CNV	100	100	100	no CNA detected	match	normal	SNP-CNV	100	100	100	no CNA detected	match	3p normal + EIF1AX + SF3B1	1	Class I	other	M	S	80.6	608	no	9.5	9	1
vfDNA-08	LUMC-13	39	GNA11 p.Q209L (c.A626T)	detected (1x)	0.182056	39.6	7.20942	vfDNA+/UM+					BAP1 exon 5 skipping	not measured	loss	SNP-CNV	12.4	31.6	46	underpowered	underpowered	gain	Classic CNV	4.4	10	16.4	underpowered	underpowered			Class II	monosomy 3p	F	D	77.8	4825	no	12	8	1
vfDNA-09	LUMC-14	2	GNA11 p.Q209L (c.A626T)	no DNA (3x)	n/a	0	n/a	vfDNA-/UM-					BAP1 exon 2/3 splicing		loss							amplification									Class II	monosomy 3p	F	S	58.9	791	yes	19.5	15	1
vfDNA-10	LUMC-15	18	GNA11 p.Q209L (c.A626T)	not detected (3x)	0	1.87	0	vfDNA+/UM-					BAP1 p.Q702X (c.C2104T)		loss							amplification									Class II	monosomy 3p	M	D	68.8	1967	yes	8	1.5	0
vfDNA-11	LUMC-16	7	GNA11 p.Q209L (c.A626T)	not detected (3x)	0	45.54	0	vfDNA+/UM-			p.R625C (c.C1873T)	not measured			normal							normal									Class I	SF3B1	M	D	66.8	3068	no	3	1	?
vfDNA-12	LUMC-17	4	GNAQ p.Q209P (c.A626C)	not detected (3x)	0	144.21	0	vfDNA+/UM-					n/a		loss							amplification									Class II	monosomy 3p	F	D	60.7	327	yes	13.5	6	0
vfDNA-13	LUMC-18	33	GNA11 p.Q209L (c.A626T)	detected (1x)	0.006435	1105.06	7.11106	vfDNA+/UM+					BAP1 p.G185E (c.A554A)	not measured	loss	SNP-CNV	0.8	1.2	3.2	underpowered	underpowered	amplification	SNP-CNV	1	2	4	underpowered	underpowered			Class II	monosomy 3p	M	S	68.1	636	no	14	9.5	1
vfDNA-14	LUMC-19	37	GNA11 p.Q209L (c.CA625_626TT)	detected (1x)	0.0357945	134.31	4.80756	vfDNA+/UM+					BAP1 p.S628Pfs*7 (c.1881_1884del)	not measured	loss	SNP-CNV	0	5	0	underpowered	underpowered	amplification	Classic CNV	1.6	0.4	0.8	underpowered	underpowered			Class II	monosomy 3p	M	D	78.2	284	yes	11	7	1
vfDNA-15	LUMC-20	62	GNA11 p.Q209L (c.A626T)	detected (1x)	0.397574	42.02	16.706	vfDNA+/UM+							normal	Classic CNV	70	98	100	no CNA detected	match	gain	Classic CNV	64.8	92.8	99.2	gain/amp detected	match	3p normal	1	Class I	other	F	S	66.6	4830	no	12	4	0
vfDNA-16	LUMC-21	34	GNAQ p.Q209P (c.A626C)	detected (2x)	0.00826776	65.01	0.537487	vfDNA+/UM+					BAP1 p.L97Pfs*1 (c.290_299del)	not measured	loss	SNP-CNV	1	1	1	underpowered	underpowered	amplification	SNP-CNV	1	1	2	underpowered	underpowered			Class II	monosomy 3p	M	D	62.2	80	yes	16	8	1
vfDNA-17	LUMC-22	3	GNAQ p.Q209L (c.A626T)	not detected (3x)	0	1588.4	0	vfDNA+/UM-			p.R625H (c.G1874A)	not measured			normal							gain									Class I	SF3B1	M	S	37.1	3295	yes	14	4	0
vfDNA-18	LUMC-23	26	GNAQ p.Q209P (c.A626C)	detected (1x)	0.0193312	1069.42	20.6732	vfDNA+/UM+	p.G8R (c.G22A)	detected (1x)					normal	SNP-CNV	1.6	6	10	underpowered	underpowered	normal	Classic CNV	4	2	4	underpowered	underpowered	EIF1AX	1	Class I	EIF1AX	M	D	53.8	2955	no	5	11.5	1
vfDNA-19	LUMC-24	40	GNA11 p.Q209L (c.A626T)	detected (1x)	0.190221	4.73	0.899747	vfDNA+/UM+					BAP1 exon 16 splicing	not measured	loss	SNP-CNV	5.2	4.4	11.6	underpowered	underpowered	gain	Classic CNV	1.6	1.6	2	underpowered	underpowered			Class II	monosomy 3p	F	D	77.1	2569	yes	12	6	0
vfDNA-20	LUMC-25	17	GNA11 p.Q209L (c.A626T)	not detected (3x)	0	2.53	0	vfDNA+/UM-					BAP1 p.N344Mfs*17 (c.1031delA)		loss							gain									Class II	monosomy 3p	F	D	54.8	5042	no	11	4	0
vfDNA-21	LUMC-26	10	GNAQ p.Q209P (c.A626C)	not detected (3x)	0	18.7	0	vfDNA+/UM-	p.G6splice	not measured					normal							normal									Class I	EIF1AX	M	D	68.3	2307	yes	12	7	0
vfDNA-22	LUMC-27	30	GNA11 p.Q209L (c.A626T)	detected (1x)	0.408837	3.41	1.39414	vfDNA+/UM+	p.P2S (c.C4T)	detected (3x)					normal	SNP-CNV	10.4	22.4	44	underpowered	underpowered	normal	SNP-CNV	7	18	26	underpowered	underpowered	EIF1AX	1	Class I	EIF1AX	M	S	73.3	3317	no	10	7	?
vfDNA-23	LUMC-28	53	GNAQ p.G48L (c.GG142_143TT)	detected (1x)	0.223392	262.57	58.656	vfDNA+/UM+					BAP1 p.R179W (c.C535T)	not measured	loss	SNP-CNV	100	100	100	loss detected	match	amplification	SNP-CNV	100	100	100	gain/amp detected	match	3p loss	2	Class II	monosomy 3p	M	S	52.6	752	yes	18	9	0
vfDNA-24	LUMC-29	45	GNA11 p.Q209L (c.A626T)	detected (1x)	0.390743	7.59	2.96574	vfDNA+/UM+					BAP1 c.391_398del	not measured	loss	SNP-CNV	28	58.4	82	loss detected	match	normal	Classic CNV	10	13.2	32.4	underpowered	underpowered	3p loss	2	Class II	monosomy 3p	M	D	60	2127	yes	13.5	2.5	0
vfDNA-25	LUMC-30	51	GNA11 p.Q209L (c.A626T)	detected (1x)	0.572209	874.06	500.145	vfDNA+/UM+					BAP1 p.S90P (c.T268C)	detected (1x)	loss	Classic CNV	100	100	100	loss detected	match	amplification	Classic CNV	100	100	100	gain/amp detected	match	3p loss + BAP1	2	Class II	monosomy 3p	M	D	65.8	639	yes	18	14	?
vfDNA-26	LUMC-31	60	GNAQ p.Q209P (c.A626C)	detected (1x)	0.249665	626.34	156.375	vfDNA+/UM+			p.R625H (c.G1874A)	detected (1x)			normal	Classic CNV	100	100	100	no CNA detected	match	amplification	Classic CNV	100	100	100	gain/amp detected	match	3p normal + SF3B1	1	Class I	SF3B1	F	S	46.4	4326	no	9	12	1
vfDNA-27	LUMC-32	41	GNA11 p.Q209L (c.A626T)	detected (1x)	0.514097	2.64	1.35722	vfDNA+/UM+					BAP1 p.W5Gfs*66 (c.13delT)	not measured	loss	SNP-CNV	18.4	33.2	59.6	underpowered	underpowered	amplification	SNP-CNV	9	21	36	underpowered	underpowered			Class II	monosomy 3p	F	D	56	1916	yes	11	2	0
vfDNA-28	LUMC-33	1	GNAQ p.Q209P (c.A626C)	no DNA (3x)	n/a	0	n/a	vfDNA-/UM-	p.G9D (c.G26A)	not measured					normal							normal									Class I	EIF1AX	M	D	47.3	4496	no	13	10	1
vfDNA-29	LUMC-34	8	GNA11 p.R183H (c.G548A) + PLCB4 p.D630N (c.G1888A)	not detected (2x/2x)	0	35.09	0	vfDNA+/UM-					n/a		loss							normal									Class II	other	F	D	68.1	4177	no	13	11	0
vfDNA-30	LUMC-35	55	GNA11 p.Q209L (c.A626T)	detected (1x)	0.16206	56.21	9.1094	vfDNA+/UM+					BAP1 c.2009_2031delinsT	not measured	loss	SNP-CNV	37.2	69.6	86.4	loss detected	match	amplification	SNP-CNV	26.4	56	82	gain/amp detected	match	3p loss	2	Class II	monosomy 3p	M	D	59.8	543	yes	9	2.5	0
vfDNA-31	LUMC-36	11	GNA11 p.Q209L (c.A626T)	not detected (3x)	0	19.14	0	vfDNA+/UM-	p.N4S (c.A11G)	not measured					normal							normal									Class I	EIF1AX	M	S	52.4	997	no	10	8	1
vfDNA-32	LUMC-37	65	CYSLTR2 p.L129Q (c.T386A)	detected (1x)	0.608705	14.41	8.77144	vfDNA+/UM+							normal	SNP-CNV	98.8	100	100	no CNA detected	match	normal	SNP-CNV	79	100	100	no CNA detected	match	3p normal	1	Class I	other	M	S	8.7	4754	no	ring	4	?
vfDNA-33	LUMC-38	54	GNA11 p.Q209L (c.A626T)	detected (1x)	0.227224	4714.75	1071.3	vfDNA+/UM+					BAP1 c.659+1G>A	not measured	loss	Classic CNV	100	100	100	loss detected	match	amplification	Classic CNV	100	100	100	gain/amp detected	match	3p loss	2	Class II	monosomy 3p	M	S	65.7	4474	no	14	12	1
vfDNA-34	LUMC-39	52	GNA11 p.Q209L (c.A626T)	detected (1x)	0.12923	182.6	23.5974	vfDNA+/UM+					BAP1 exon 7 skipping	not measured	loss	SNP-CNV	35.6	73.6	88.8	loss detected	match	amplification	SNP-CNV	29	66	83	gain/amp detected	match	3p loss	2	Class II	monosomy 3p	M	S	57.4	2637	no	12	8	?
vfDNA-35	LUMC-40	43	GNAQ p.Q209P (c.A626C)	detected (1x)	0.0966003	24.2	2.33773	vfDNA+/UM+					n/a		loss	Classic CNV	1.2	4	4.8	underpowered	underpowered	gain	SNP-CNV	2	5.2	12.4	underpowered	underpowered			Class II	monosomy 3p	M	D	79.4	28	yes	10	11	1
vfDNA-36	LUMC-42	21	GNA11 p.Q209L (c.A626T)	detected (2x)	0.0145176	19.58	0.284254	vfDNA+/UM+			p.R625C (c.C1873T)	not detected (3x)			normal	SNP-CNV	1	1	2	underpowered	underpowered	gain	SNP-CNV	1	1	1	underpowered	underpowered			Class I	SF3B1	F	D	61	2974	yes	18	9.5	0
vfDNA-37	LUMC-43	50	PLCB4 p.D630F (c.GA1888_1889TT)	detected (1x)	0.124717	297.44	37.0957	vfDNA+/UM+					BAP1 p.L97P (c.T290C)	detected (1x)	loss	SNP-CNV	90	99.2	100	loss detected	match	amplification	SNP-CNV	84	98	100	gain/amp detected	match	3p loss + BAP1	2	Class II	monosomy 3p	M	S	83.1	742	yes	13	9	1
vfDNA-38	LUMC-47	19	GNA11 p.Q209L (c.A626T)	not detected (3x)	0	1.32	0	vfDNA+/UM-					BAP1 p.S460X (c.C1379G)		loss							gain									Class II	monosomy 3p	F	D	43.4	973	yes	7	5	1
vfDNA-39	LUMC-49	20	GNA11 p.R183Y (c.CG547_548TA)	not detected (3x)	0	1.32	0	vfDNA+/UM-			p.K666T (c.A1997C)	not measured	BAP1 p.D184G (c.A551G)		loss							gain									Class II	other	M	S	65.5	1182	no	12	6	1
vfDNA-40	LUMC-50	15	GNA11 p.Q209L (c.A626T)	not detected (3x)	0	3.96	0	vfDNA+/UM-			p.G664delinsEC (c.1990_1991insAAT)	not measured			normal							gain									Class I	SF3B1	F	S	80.5	4486	no	8	3.5	0
vfDNA-41	LUMC-52	57	GNA11 p.Q209L (c.A626T)	detected (1x)	0.360819	168.63	60.845	vfDNA+/UM+					BAP1 exon 3 skipping	not measured	loss	SNP-CNV	100	100	100	loss detected	match	gain	SNP-CNV	100	100	100	gain/amp detected	match	3p loss	2	Class II	monosomy 3p	M	D	79.8	672	no	20	11	0
vfDNA-42	LUMC-54	44	GNAQ p.Q209P (c.A626C)	detected (1x)	0.145837	19.69	2.87153	vfDNA+/UM+							normal	SNP-CNV	7.2	15.2	26.4	underpowered	underpowered	gain	SNP-CNV	7	11	22	underpowered	underpowered			Class I	other	F	D	81.7	2900	no	16	8	1
vfDNA-43	LUMC-55	14	GNA11 p.Q209P (c.A626C)	not detected (3x)	0	3.96	0	vfDNA+/UM-					BAP1 p.D73Lfs*5 (c.213_214insAT)		loss							gain									Class II	monosomy 3p	M	S	83.3	2667	no	13	3	0
vfDNA-44	LUMC-56	13	GNA11 p.Q209L (c.A626T)	not detected (3x)	0	9.68	0	vfDNA+/UM-			p.R625H (c.G1874A)	not measured			normal							gain									Class I	SF3B1	M	D	60	4094	no	11	10	1
vfDNA-45	LUMC-57	47	GNAQ p.Q209P (c.A626C)	detected (1x)	0.502504	12.32	6.19085	vfDNA+/UM+					BAP1 p.V43Yfs*28 (c.127delG)	not measured	loss	SNP-CNV	85.2	99.2	100	no CNA detected	no match	amplification	Classic CNV	28.4	63.6	80.4	gain/amp detected	match	3p normal!	1	Class II	monosomy 3p	F	S	60.3	1782	yes	11	8	0
vfDNA-46	LUMC-58	23	GNAQ p.Q209P (c.A626C)	detected (3x)	0.000288455	1394.47	0.402242	vfDNA+/UM+			p.R625H (c.G1874A)	detected (1x)			normal	SNP-CNV	1	1	1	underpowered	underpowered	amplification	SNP-CNV	1	1	1	underpowered	underpowered	SF3B1	1	Class I	SF3B1	F	S	66.1	3873	no	14	5	0
vfDNA-47	LUMC-59	31	GNAQ p.Q209P (c.A626C)	detected (2x)	0.000871129	270.6	0.235728	vfDNA+/UM+					BAP1 exon 5 deletion	not measured	loss	SNP-CNV	1	1	1	underpowered	underpowered	amplification	SNP-CNV	1	1	1	underpowered	underpowered			Class II	monosomy 3p	F	S	76.6	1492	yes	12	8	?
vfDNA-48	LUMC-60	22	GNAQ p.Q209P (c.A626C)	detected (1x)	0.0211351	75.68	1.5995	vfDNA+/UM+			p.R625H (c.G1874A)	not detected (3x)			normal	SNP-CNV	1.2	1.6	1.6	underpowered	underpowered	amplification	Classic CNV	1.2	0	0.4	underpowered	underpowered			Class I	SF3B1	M	S	53.3	4110	no	14.5	5.5	0
vfDNA-49	LUMC-61	42	GNAQ p.Q209P (c.A626C)	detected (1x)	0.0161228	5585.25	90.0498	vfDNA+/UM+							normal	SNP-CNV	5.6	11.2	21.2	underpowered	underpowered	normal	Classic CNV	2	3.2	3.2	underpowered	underpowered			Class I	other	M	S	66.1	3917	no	14.5	8	0
vfDNA-50	LUMC-62	46	GNAQ p.Q209P (c.A626C)	detected (1x)	0.348391	51.92	18.0885	vfDNA+/UM+			p.R625H (c.G1874A)	detected (1x)			loss	SNP-CNV	97.2	100	100	no CNA detected	no match	amplification	Classic CNV	63.2	92	98.4	gain/amp detected	match	3p normal! + SF3B1	1	Class I	other	M	S	43.8	4087	no	9	3.5	0
vfDNA-51	LUMC-64	25	GNAQ p.Q209L (c.A626T)	detected (1x)	0.00788622	2399.76	18.925	vfDNA+/UM+			p.R625C (c.C1873T)	detected (1x)			normal	SNP-CNV	3.6	1.2	4	underpowered	underpowered	amplification	SNP-CNV	1.6	3.2	4.8	underpowered	underpowered	SF3B1	1	Class I	SF3B1	M	S	46.5	3970	no	16	4	?
vfDNA-52	LUMC-66	27	GNAQ p.Q209P (c.A626C)	detected (1x)	0.0297824	653.4	19.4598	vfDNA+/UM+	p.P2L (c.C5T)	detected (1x)					normal	SNP-CNV	8.4	13.2	32.4	underpowered	underpowered	gain	SNP-CNV	10.4	18	27.6	underpowered	underpowered	EIF1AX	1	Class I	EIF1AX	M	S	60.5	3775	no	11	9.5	1
vfDNA-53	LUMC-67	64	GNAQ p.Q209L (c.A626T)	detected (1x)	0.943684	452.54	427.055	vfDNA+/UM+	p.G9R (c.G25C)	detected (1x)					normal	SNP-CNV	100	100	100	no CNA detected	match	normal	SNP-CNV	100	100	100	no CNA detected	match	3p normal + EIF1AX	1	Class I	EIF1AX	F	S	84.8	930	no	10	9	0
vfDNA-54	LUMC-68	16	GNA11 p.Q209L (c.A626T)	not detected (3x)	0	3.19	0	vfDNA+/UM-					BAP1 exon 13 splicing		loss							amplification									Class II	monosomy 3p	F	S	53.6	3761	no	15	6	?
vfDNA-55	LUMC-69	5	GNAQ p.Q209P (c.A626C)	not detected (3x)	0	46.42	0	vfDNA+/UM-					n/a		loss							amplification									Class II	monosomy 3p	F	S	66.2	627	yes	14.5	8.5	?
vfDNA-56	LUMC-70	24	GNA11 p.R183Y (c.CG547_548TA)	detected (1x)	0.00627867	3643.53	22.8765	vfDNA+/UM+	p.P2R (c.C5G)	detected (1x)			BAP1 c.481_497del	detected (1x)	loss	SNP-CNV	2	2	2.4	underpowered	underpowered	gain	Classic CNV	1.2	1.6	0.8	underpowered	underpowered	EIF1AX + BAP1	2	Class II	other	M	D	62.9	2829	no	9	7	?
vfDNA-57	LUMC-71	32	CYSLTR2 p.L129Q (c.T386A)	detected (1x)	0.00236516	319.99	0.756827	vfDNA+/UM+					BAP1 exon 8 skipping	not measured	loss	SNP-CNV	1.2	1.2	1.6	underpowered	underpowered	gain	Classic CNV	2.4	1.6	0.8	underpowered	underpowered			Class II	monosomy 3p	F	D	86.1	595	no	16	11	1
vfDNA-58	LUMC-72	6	GNA11 p.Q209L (c.A626T)	not detected (3x)	0	45.76	0	vfDNA+/UM-					BAP1 c.581-12G>A		loss							amplification									Class II	monosomy 3p	F	S	75.1	664	yes	9.5	7	1
vfDNA-59	LUMC-73	36	GNAQ p.Q209P (c.A626C)	detected (3x)	0.030252	4.62	0.139764	vfDNA+/UM+					BAP1 p.E631X (c.G1891T)	not measured	loss	SNP-CNV	1	1	1	underpowered	underpowered	normal	SNP-CNV	1	1	1	underpowered	underpowered			Class II	monosomy 3p	M	D	34.7	1343	yes	13.5	2	0
vfDNA-60	LUMC-74	35	GNA11 p.Q209L (c.A626T)	detected (3x)	0.0114345	45.65	0.521987	vfDNA+/UM+					BAP1 p.K116 splicing	not measured	loss	SNP-CNV	1	1	1	underpowered	underpowered	gain	SNP-CNV	1	1	1	underpowered	underpowered			Class II	monosomy 3p	M	D	68.3	783	yes	10.5	7	0
vfDNA-61	LUMC-76	28	GNA11 p.Q209L (c.A626T)	detected (1x)	0.0305281	47.74	1.45741	vfDNA+/UM+			p.R625C (c.C1873T)	detected (1x)			normal	SNP-CNV	2.4	2.4	3.2	underpowered	underpowered	amplification	SNP-CNV	2	3	3	underpowered	underpowered	SF3B1	1	Class I	SF3B1	M	S	60	3878	no	14.5	4	1
vfDNA-62	LUMC-77	49	GNA11 p.R183C (c.C547T)	detected (1x)	0.151697	177.43	26.9156	vfDNA+/UM+					BAP1 p.Y394X (c.C1182G)	not measured	loss	Classic CNV	41.6	78.4	96	loss detected	match	gain	Classic CNV	38.8	74	94.4	no CNA detected	no match	3p loss	2	Class II	monosomy 3p	M	D	57.2	3766	no	14	11	0
vfDNA-63	LUMC-78	38	GNAQ p.Q209P (c.A626C)	detected (1x)	0.177737	9.35	1.66184	vfDNA+/UM+					BAP1 p.I226Tfs*4 (c.677delT)	not measured	loss	SNP-CNV	8	10	22.4	underpowered	underpowered	normal	SNP-CNV	4	11.2	16	underpowered	underpowered			Class II	monosomy 3p	M	S	71.6	2470	yes	15.5	4	0
vfDNA-64	LUMC-79	48	GNA11 p.Q209L (c.A626T)	detected (1x)	0.375846	88.77	33.3639	vfDNA+/UM+			p.A638S (c.G1912T)	not measured	BAP1 c.376-2A>G	detected (1x)	loss	SNP-CNV	100	100	100	loss detected	match	gain	SNP-CNV	100	100	100	no CNA detected	no match	3p loss + BAP1	2	Class II	monosomy 3p	M	D	56.9	878	yes	9	6	1
vfDNA-65	LUMC-80	56	GNA11 p.Q209L (c.A626T)	detected (1x)	0.236217	380.82	89.9563	vfDNA+/UM+					BAP1 c.1984-1G>A	not measured	loss	SNP-CNV	100	100	100	loss detected	match	amplification	SNP-CNV	100	100	100	gain/amp detected	match	3p loss	2	Class II	monosomy 3p	F	D	40.3	2367	yes	15	8	1
